# Supplementary material for: AGPAT2 interaction with CDP-diacylglycerol synthases promotes the flux of fatty acids through the CDP-diacylglycerol pathway
Source: Nat Commun. 2021 Nov 25;12:6877. doi: 10.1038/s41467-021-27279-4 (PMC8616899; doi:10.1038/s41467-021-27279-4)
Supplement: Supplementary file 3 — Source Data [file 41467_2021_27279_MOESM3_ESM.xlsx]

## Sheet: Figure 1c,d,e,f,g,h,j,m
Figure1c						Figure1d				Figure1e						Figure1f				Figure1g						Figure1h				Figure1J
	0~1	1~2	2~3	>3		siCTRL	siAGPAT2.1	siAGPAT2.2			0~1	1~2	2~3	>3		siCTRL	siAGPAT2.1	siAGPAT2.2			0~1	1~2	2~3	>3		siCTRL	siAGPAT2.1	siAGPAT2.2			siCTRL
siCTRL	63.4409	27.7419	6.12903	2.68817		3.159	3.973	5.621		siCTRL	69.852	24.3092	4.62171	1.21711		2.883	4.966	3.638		siCTRL	65.2778	33.1597	1.5625	0		2.398	3.88	3.645		Vector	1.398	1.619	1.67	2.074	2.175	1.071	1.661	1.607	1.775	1.655	1.886	1.886	2.286	2.328	1.954	1.661	1.927	1.408	1.169
siAGPAT2.1	57.1235	25.1018	7.86974	9.90502		3.252	3.942	5.537		siAGPAT2.1	54.1139	31.1181	10.1266	4.64135		1.409	3.277	3.494		siAGPAT2.1	38.3333	42.9167	12.3611	6.38889		2.355	4.817	3.682		hAGPAT2	1.321	1.831	1.806	1.141	0.987	1.211	1.657	1.617	1.509	2.258	1.023	2.268	1.39	1.496	1.523	1.752	1.338	1.487	1.338
siAGPAT2.2	58.7302	21.9955	7.93651	11.3379		0.838	3.751	3.887		siAGPAT2.2	62.6972	25.6657	7.88955	3.74753		2.021	3.241	3.78		siAGPAT2.2	33.5433	46.7717	13.8583	5.82677		1.883	5.255	3.989		H98A	2.276	1.642	1.796	1.456	1.449	0.987	1.957	0.902	2.626	3.208	2.336	1.696	1.55	2.118	2.274	1.856	2.118	1.636	1.968
						0.669	4.589	4.516								2.126	5.001	3.484								1.736	3.933	4.466			siAGPAT2.1
						2.85	3.73	4.581								2.795	3.228	3.989								0.825	3.873	3.341		Vector	3.36	3.442	3.078	2.892	4.251	3.405	2.941	3.335	2.768	2.333	2.186	2.657		3.06	3.301	4.277	3.194	2.3	3.702
						1	2.101	7.617								1.883	4.72	3.743								1.274	3.531	2.496		hAGPAT2	2.19	2.095	1.912	1.518	1.367	1.724	0.916	0.934	0.408	0.248	0.332	0.721	1.758	0.526	0.553	1.124	0.153	1.046	3.061
						0.928	3.438	5.098								3.073	4.36	2.889								1.694	4.978	1.894		H98A	2.226	1.888	4.746	2.631	3.834	2.997	3.116	3.363	3.144	1.51	2.633	2.394	2.438	2.246	2.152	2.353	2.611	3.027	0.979
						0.667	1.958	5.712								2.374	4.027	4.531								1.635	3.88	4.081			siAGPAT2.2
						1.758	3.858	4.537								1.81	3.591	3.593								1.756	4.595	3.503		Vector	2.825	2.112	4.365	2.949	2.859	3.514	3.086	2.215	3.44	3.729	4.219	3.681	3.615	2.883	3.228	2.321	3.345	2.009	3.489
						1.118	1.987	5.597								1.114	4.338	3.923								1.699	3.924	2.99		hAGPAT2	1.167	0.903	1.588	1.072	1.517	1.217	1.145	1.276	1.512	1.017	1.642	1.145	1.594	1.462	1.348	1.539	1.338	0.74	1.058
						0.627	4.944	4.899								0.864	3.492	3.934								1.889	3.991	3.516		H98A	2.538	2.005	2.422	1.898	2.115	2.747	1.898	1.926	1.603	1.157	2.044	2.077	2.72	2.268	2.385	1.795	2.181	2.252	1.678
						0.688	6.423	4.946								1.517	2.513	4.15								1.911	3.151	2.994
						0.705	5.051	4.961								0.998	3.054	3.054								1.679	3.863	3.727		siCTRL	p-value	siAGPAT2.1	p-value	siAGPAT2.2	p-value
						3.015	4.107	4.293								1.207	3.259	3.317								1.275	3.171	3.313		Vector vs. hAGPAT2	0.5291	Vector vs. hAGPAT2	<0.0001	Vector vs. hAGPAT2	<0.0001
						2.112	4.198	6.341								1.292	4.268	3.516								2.375	3.099	2.811		Vector vs. H98A	0.1519	Vector vs. H98A	0.0078	Vector vs. H98A	<0.0001
						1.246	4.234	4.156								0.837	4.159	2.775								1.52	2.696	2.798		hAGPAT2 vs. H98A	0.029	hAGPAT2 vs. H98A	<0.0001	hAGPAT2 vs. H98A	<0.0001
						2.014	5.162	3.848								0.946	2.263	2.366								1.751	3.686	3.025
						0.783	5.698	2.06								1.191	2.324	3.048								1.238	2.801	3.344		Vector	p-value	hAGPAT2	p-value	H98A	p-value
						1.787	3.957	4.822								1.006	3.349	2.724								1.268	4.069	3.223		siCTRL vs. siAGPAT2.1	<0.0001	siCTRL vs. siAGPAT2.1	0.6966	siCTRL vs. siAGPAT2.1	0.0002
						0.776	3.433	5.848								0.882	3.235	3.182								1.135	4.12	2.922		siCTRL vs. siAGPAT2.2	<0.0001	siCTRL vs. siAGPAT2.2	0.0004	siCTRL vs. siAGPAT2.2	0.5487
						2.373	3.103	4.961								2.128	3.557	3.681								1.215	3.03	2.961
						0.831	3.264	5.142								1.451	5.442	3.404								1.338	2.686	2.716
						1.061	3.739	3.458								2.249	5.89	3.67								1.135	2.826	4.123
						2.796	3.246	3.433								2.021	4.293	3.498								1.653	3.392	3.279
						1.227	4.126	3.436								2.995	3.263	2.797								2.142	4.676	3.404
						1.372	2.913	4.207								2.114	2.872	3.222								1.283	3.939	2.986
						0.674	4.777	3.476								1.206	3.116	2.771								1.89	3.948	2.816
						0.518	4.393	3.173								1.138	3.047	3.36								2.009	3.252	3.245
						1.343	4.566	2.719								1.94	2.756	3.955								1.287	3.055	3.268
						1.191	3.103	2.898								1.077	5.218	3.801								1.999	3.506	3.372
						2.155	4.064	2.776								1.973	4.282	3.295								1.086	3.208	3.2
						1.154	3.611	2.631								1.064	2.948	3.829								1.408	1.827	3.364
						0.993	2.887	2.579								1.278	3.099	3.135								1.01	3.138	2.42
						1.803	3.874	3.474								3.188	3.828	2.909								2.627	3.25	2.151
						1.2	3.679	2.44								2.815	3.36	3.562								2.088	2.895	3.642
						1.509	2.582	2.231								2.547	3.852	3.294								1.035	4.434	2.483
						1.887	2	2.234								2.662	3.833	3.813								1.993	4.598	2.819
						1.751	2.542	2.058								2.991	2.492	2.918								1.274	3.687	2.886
						0.654	2.651	6.98								2.323	2.501	2.709								1.612	3.879	3.347
						2.126	3.114	3.18								1.882	4.77	4.085								1.125	6.125	3.481
						2.12	2.187	3.347								2.308	4.678	2.454								1.597	3.608	3.134
						1.447	2.451	4.383								2.388	4.507	2.547								1.706	4.167	2.954
						1.462		3.439								2.143	6.417	3.822								2.888	2.576	2.216
						1.587		2.887								2.312	3.902	3.425								1.613	3.861	2.275
						2.486		3.392								2.215	4.483	3.012								3.45	4.063	4.262
						1.7		3.371								3.447	5.398	3.543								2.351	3.804	4.202
						0.918		2.876								1.637	4.644	2.201								2.91	2.856	5.011
						1.105		2.652								2.346	3.403	2.252								2.133	3.18	5.414
						2.183		3.539								1.844	3.238	2.955								2.07	3.633	6.455
						1.726		3.192								1.427	4.816	2.046								2.009	3.378	4
					P-value		<0.0001	<0.0001							P-value		<0.0001	<0.0001							P-value		<0.0001	<0.0001
[truncated: 38 more columns]

## Sheet: Figure 2b
Figure2b
siCtrl
mins	PLIN3																		BODIPY																		PAIR
1.03	0	5	2	2	3	5	0	1	0	0	2	6	1	1	1	0	0	0	0	5	5	3	3	6	1	1	0	2	3	2	0	6	8	2	2	1	0	3	2	2	1	2	0	1	0	0	1	2	0
2.08	0	8	3	0	5	1	2	1	0	3	2	6	5	1	1	0	1	1	0	4	7	6	4	4	3	1	0	3	5	0	1	4	5	1	3	1	0	3	3	0	1	0	1	1	0	1	1	0	1
3.13	1	9	1	0	5	3	2	2	0	3	2	7	4	0	1	0	0	1	1	5	7	3	6	3	5	3	2	2	6	2	2	4	5	1	2	0	1	3	1	0	2	0	2	2	0	1	0	2	2
4.18	5	6	2	2	4	1	1	2	1	3	5	10	2	1	1	0	1	7	5	5	6	2	6	2	2	2	1	3	6	3	1	3	6	0	1	2	3	3	2	2	3	0	1	1	0	0	0	3	1
5.23	4	11	6	2	3	3	6	5	1	2	8	12	7	0	2	0	1	10	2	5	5	3	5	4	6	2	0	2	6	2	1	4	5	1	0	5	1	3	2	1	1	1	2	2	0	0	4	2	1
6.28	3	15	4	3	2	5	3	7	5	3	6	15	4	1	1	0	0	11	3	3	1	4	2	4	4	4	4	2	4	4	2	5	6	2	0	4	2	2	1	0	1	2	2	3	2	2	1	4	0
7.33	10	17	8	5	5	4	4	6	4	8	9	17	5	4	4	0	0	17	3	8	4	6	5	6	8	5	4	4	8	6	2	6	8	2	2	1	2	5	2	2	2	4	3	2	1	1	2	6	1
8.38	10	17	7	5	8	6	8	8	5	7	9	17	12	2	3	0	1	20	6	5	5	4	7	5	7	4	2	3	9	7	7	4	4	1	1	6	3	3	3	3	3	2	5	3	1	1	4	6	5
9.43	7	14	13	3	5	4	8	9	4	7	7	18	15	12	5	3	3	22	3	9	3	2	5	5	4	4	4	3	3	8	4	12	9	4	6	6	0	6	2	1	1	2	1	3	1	1	2	7	4
10.48	6	18	11	10	12	8	7	7	8	9	9	19	13	8	5	1	4	20	1	8	4	6	6	8	6	4	6	2	5	8	6	10	10	4	7	9	0	8	3	3	4	4	1	4	3	2	3	7	4
11.53	10	15	14	8	12	12	9	7	6	5	12	17	12	12	8	3	10	23	7	10	3	2	3	11	3	2	2	0	4	12	3	14	10	6	7	9	6	6	1	2	2	8	3	2	0	0	4	9	1
12.58	6	16	14	8	16	8	10	8	7	11	5	17	15	9	8	0	8	28	5	8	5	7	8	10	3	5	6	4	3	8	4	13	12	5	8	12	3	6	4	3	4	5	3	2	3	2	1	8	2
13.63	8	19	13	11	11	11	8	12	7	10	9	13	21	12	13	2	14	20	7	13	4	5	4	10	2	4	3	10	6	7	5	18	9	6	8	9	4	11	2	3	2	7	1	3	1	7	5	6	5
14.68	8	18	14	13	11	10	10	13	9	12	11	17	17	16	15	11	13	24	9	13	5	9	8	6	5	6	7	2	5	10	8	14	18	7	10	11	5	9	4	7	3	3	3	5	4	1	2	9	7
15.73	11	18	14	11	12	10	9	9	11	9	11	16	16	18	12	5	15	22	11	14	7	11	11	8	6	5	9	6	1	10	11	15	15	3	7	9	7	10	5	8	7	5	5	5	3	5	1	9	8
16.78	13	18	21	13	15	14	9	7	9	12	10	13	19	24	15	18	15	22	4	12	6	8	17	9	4	5	5	5	8	7	6	20	14	14	13	11	3	10	6	7	11	7	4	3	4	2	4	6	5
17.83	12	21	15	10	14	13	10	5	5	12	9	17	18	24	16	18	18	24	8	11	7	8	14	12	4	5	4	9	9	10	7	23	17	5	18	13	6	8	4	6	10	9	3	2	0	4	6	10	5
18.88	5	20	18	9	11	16	11	4	9	14	8	14	13	27	16	12	18	23	6	14	8	7	11	11	7	4	6	8	5	10	10	20	16	8	7	16	3	11	7	6	9	8	6	3	4	5	2	9	9
19.93	10	20	8	14	8	17	10	9	7	7	5	15	9	25	15	10	17	23	5	13	6	12	9	16	10	10	5	9	5	9	9	18	12	8	13	20	5	11	2	10	3	13	8	6	3	4	2	9	6
SKO																																														P-value
mins	PLIN3															BODIPY															PAIRS															PLIN3 vs. BODIPY	PLIN3 vs. PAIR
1.029	3	1	2	6	8	6	6	3	2	0	0	11	10	8	1	3	1	3	2	2	1	3	1	0	0	2	6	2	4	1	2	1	2	2	0	0	2	0	0	0	0	6	0	4	1	0.6884	0.2349
2.079	1	2	2	8	10	11	8	10	0	3	3	9	10	6	2	2	0	1	2	3	4	5	1	0	0	1	5	2	5	1	1	0	1	2	3	3	3	1	0	0	1	5	2	4	1	0.1728	0.0809
3.129	4	2	2	7	14	11	6	7	6	1	3	12	14	8	5	4	0	2	3	7	2	4	0	0	0	2	7	3	6	2	4	0	2	3	5	2	4	0	0	0	2	6	3	5	1	0.1617	0.0747
4.179	3	3	2	9	16	11	10	8	5	5	8	15	12	7	5	3	0	2	2	6	1	4	1	0	0	3	8	3	5	1	3	0	2	1	7	1	3	1	0	0	3	8	2	4	1	0.0134	0.0094
5.229	5	10	8	6	18	10	7	13	4	10	5	20	19	11	8	2	2	2	5	5	1	4	2	0	0	4	9	5	4	1	2	2	2	4	6	1	4	2	0	0	3	9	4	3	1	0.0034	0.0025
6.279	5	16	11	5	24	12	6	10	8	13	8	19	18	12	13	1	4	2	2	6	2	3	1	0	2	6	9	5	5	3	1	3	2	1	6	2	2	1	0	2	3	9	4	4	3	0.0008	0.0004
7.329	8	20	15	7	24	17	11	14	12	13	14	22	23	15	11	5	4	3	3	7	0	6	2	1	2	8	15	5	8	4	3	3	3	2	6	0	5	2	1	1	7	14	5	7	4	<0.0001	<0.0001
8.379	11	23	12	7	28	10	12	15	7	14	12	18	17	14	14	7	4	2	3	4	2	5	2	0	4	6	14	4	5	4	3	4	2	1	4	1	3	2	0	4	5	11	3	3	4	0.0002	<0.0001
9.429	6	19	14	9	19	11	14	18	12	16	19	27	18	13	12	3	2	2	2	7	3	4	0	1	5	10	10	7	5	4	3	2	2	2	4	2	4	0	1	5	10	9	5	3	4	<0.0001	<0.0001
10.479	17	22	19	9	26	18	20	21	13	15	17	28	22	17	13	2	5	3	3	5	1	8	1	1	9	7	18	8	8	5	1	4	3	2	4	1	7	1	1	8	7	15	4	6	5	<0.0001	<0.0001
11.529	12	30	17	9	24	18	17	15	15	16	21	26	15	15	12	4	6	2	2	4	3	6	1	2	7	13	11	6	6	6	1	6	2	2	3	3	5	1	2	7	13	10	5	6	5	<0.0001	<0.0001
12.579	13	28	19	8	28	21	19	23	10	17	18	22	12	19	10	3	8	3	3	4	3	6	2	3	11	11	14	6	7	5	2	8	3	2	3	3	6	2	2	10	11	13	4	6	5	<0.0001	<0.0001
13.629	18	25	17	7	24	19	22	24	16	20	13	19	16	20	11	3	5	3	1	5	3	3	2	3	16	12	9	8	11	6	3	5	3	1	2	3	3	2	3	16	9	8	5	9	5	<0.0001	<0.0001
14.679	14	27	19	13	31	22	20	15	16	18	17	24	16	19	15	2	10	4	4	5	1	3	1	5	11	11	12	5	8	6	2	10	4	4	5	1	3	1	5	10	10	12	4	8	6	<0.0001	<0.0001
15.729	18	28	16	14	29	24	27	19	17	13	15	18	12	14	9	5	5	5	6	7	5	8	2	5	11	9	8	7	2	4	5	5	5	4	5	6	8	1	5	8	9	6	4	2	4	<0.0001	<0.0001
16.779	19	23	20	14	26	15	23	21	13	16	13	12	18	13	15	7	7	4	4	8	4	6	0	2	10	12	7	7	7	6	7	7	4	3	6	2	6	0	2	10	9	6	5	7	6	<0.0001	<0.0001
17.829	21	28	16	8	31	17	17	19	12	15	13	16	19	13	12	9	13	7	2	4	2	6	1	1	10	11	9	3	5	9	8	13	7	0	4	2	6	1	1	10	11	8	3	4	7	0.0002	<0.0001
18.879	23	26	18	16	28	13	26	23	9	13	13	13	21	14	11	9	12	4	2	4	0	4	0	5	10	7	7	5	3	8	9	12	4	2	4	0	5	0	5	9	6	7	5	1	7	<0.0001	<0.0001
19.929	27	23	18	14	25	7	11	14	12	13	12	8	22	12	12	9	9	5	4	3	0	3	0	5	7	8	7	12	3	8	10	9	5	4	3	0	2	0	5	6	8	6	9	1	8	0.0008	0.0004
siAGPAT2
mins	PLIN3																				BODIPY																				PAIR
1.03	0	0	2	4	3	3	3	4	11	12	12	0	10	5	6	7	3	1	0	1	1	0	1	1	2	6	1	4	6	5	6	1	0	4	0	2	4	0	2	2	0	0	1	1	2	3	1	2	4
2.08	2	0	1	3	4	4	3	6	9	5	5	0	8	6	2	3	2	0	0	1	0	1	3	2	2	7	2	4	8	5	7	3	4	4	5	1	2	0	0	3	0	0	1	2	2	4	0	2	6
3.13	2	7	6	7	2	5	3	5	18	11	11	3	12	8	4	4	9	3	0	0	2	1	1	4	2	5	0	6	6	7	9	5	5	6	7	3	3	2	1	2	1	0	1	3	0	2	0	4	5
4.18	6	13	8	6	13	8	11	7	16	14	14	6	12	12	9	6	9	4	0	2	6	4	3	2	3	8	0	8	7	6	8	0	5	6	3	2	7	0	2	3	4	3	2	1	2	5	0	5	5
5.23	12	17	16	13	12	15	11	9	18	18	18	11	14	22	9	11	8	5	2	12	3	14	6	4	7	9	3	6	7	6	9	4	12	5	5	2	5	1	2	4	2	10	3	4	6	6	2	4	6
6.28	18	16	14	18	13	16	12	11	22	21	21	17	14	21	21	8	15	10	8	8	12	12	7	9	6	10	7	8	10	10	10	3	8	11	7	3	5	2	4	3	11	7	5	9	5	7	7	3	9
7.33	19	21	19	18	15	16	21	14	21	17	17	16	18	26	17	8	15	10	11	11	8	14	12	6	7	14	6	9	13	6	7	7	4	11	6	4	6	3	5	6	8	9	8	5	6	8	6	5	9
8.38	17	20	22	16	14	16	17	16	20	22	22	24	19	17	18	11	13	10	14	12	9	20	11	9	7	12	6	6	11	5	11	11	9	12	7	4	6	3	8	4	8	16	9	7	7	7	6	4	7
9.43	19	24	18	17	15	22	23	13	25	20	20	20	19	22	19	19	17	8	14	14	9	15	12	9	6	16	13	6	8	11	12	11	8	14	7	3	3	2	8	4	6	14	8	9	5	10	12	3	6
10.48	20	21	18	20	16	19	17	11	26	24	24	17	23	19	22	17	12	12	13	20	12	19	13	10	12	14	11	4	16	10	13	11	9	14	12	4	7	4	5	8	10	13	9	9	10	13	9	2	10
11.53	16	32	21	19	12	20	21	16	22	27	27	20	22	20	24	15	16	15	13	14	10	27	13	8	5	11	16	13	10	10	12	8	9	12	7	2	6	5	7	10	8	24	12	8	5	8	14	8	6
12.58	19	28	24	15	20	14	18	18	22	18	18	27	16	18	21	16	16	12	17	19	13	19	17	8	14	12	15	12	9	6	11	10	10	9	7	2	8	3	11	6	12	15	13	7	13	8	13	5	6
13.63	19	22	18	11	17	18	19	12	30	18	18	27	23	20	23	11	19	15	17	20	13	15	16	8	12	15	16	12	13	8	12	12	8	9	9	3	7	7	9	7	11	13	14	6	11	11	16	5	12
14.68	16	26	20	13	15	19	18	20	26	20	20	20	21	15	23	13	21	16	18	17	10	18	12	10	11	16	15	15	16	12	12	15	10	14	9	1	8	2	14	11	10	17	12	10	10	11	14	9	11
15.73	22	20	19	17	18	16	19	18	25	21	21	23	13	10	18	14	20	11	15	18	12	18	13	8	13	13	13	11	13	16	18	14	6	11	7	6	10	4	12	7	10	13	10	7	11	10	12	7	11
16.78	18	33	21	12	22	15	17	16	20	22	22	25	22	17	19	11	19	16	20	13	14	30	19	6	15	10	16	15	11	12	16	15	4	16	7	5	10	4	18	12	12	26	15	5	14	8	12	7	6
17.83	19	31	24	12	19	13	22	17	22	20	20	23	20	13	23	14	20	15	17	14	16	27	17	8	13	10	17	14	12	10	12	14	14	13	9	7	9	7	12	7	12	22	15	9	12	7	16	7	4
18.88	18	33	23	7	17	12	18	17	22	20	20	21	15	15	22	19	22	16	15	11	14	29	17	9	13	11	16	13	14	12	14	18	7	17	9	10	16	2	13	9	12	25	14	5	10	8	14	7	7
19.93	15	27	18	8	14	18	19	15	21	21	21	26	19	13	22	16	19	9	18	16	12	16	17	7	13	10	15	11	13	11	12	16	11	16	7	12	11	5	15	8	9	12	13	6	12	10	15	7	8
[truncated: 13 more columns]

## Sheet: Figure3b
Figure 3b
	siCtrl
siCtrl	1.31	1.289	1.333	1.425	1.53	1.406	1.431	1.224	1.435	1.391	1.35	1.047	1.002	1.404	1.279	1.079	0.882	1.2	1.505	1.862	1.261	1.535	1.694	1.723	1.578	1.212	1.494	1.177	1.824	1.468	1.869	1.184	1.978	1.162	1.49	1.412	1.377	1.859	1.909	1.421	1.455	1.737	1.134	1.272	1.34	1.114	1.674	1.661	1.342
siAGPAT2.1	3.381	2.529	2.382	2.95	2.332	2.496	3.049	2.409	2.417	2.643	2.921	2.282	1.872	2.358	2.126	2.542	1.91	3.001	2.522	2.638	2.821	2.945	2.956	2.767	3.443	2.401	1.915	2.031	2.281	2.52	2.389	3.444	3.284	2.796	3.036	2.021	2.863	3.705	2.34	2.428	2.75	2.623	3.102	2.35	3.048	3.078	3.087	2.348	2.584
siAGPAT2.2	2.943	2.75	2.686	2.396	3.34	2.659	3.016	3.621	2.668	3.348	2.506	3.054	2.568	2.27	2.329	2.636	2.825	2.788	2.93	2.699	2.656	2.489	2.664	3.565	2.476	2.645	2.612	2.701	2.33	2.299	2.612	2.821	2.163	3.321	2.933	2.637	2.777	2.613	2.246	2.709	2.218	2.796	2.589	2.507	2.119	2.289	3.236	2.7	2.106
	P-value			P-value
siCtrl			siCtrl
siCtrl vs. siAGPAT2.1	<0.0001		siCTRL vs. siDGAT1	0.7219
siCtrl vs. siAGPAT2.2	<0.0001		siCTRL vs. siDGAT2	0.0539
siDGAT1			siAGPAT2.1
siCtrl vs. siAGPAT2.1	<0.0001		siCTRL vs. siDGAT1	0.3803
siCtrl vs. siAGPAT2.2	<0.0001		siCTRL vs. siDGAT2	0.0147
siDGAT2			siAGPAT2.2
siCtrl vs. siAGPAT2.1	<0.0001		siCTRL vs. siDGAT1	0.2214
siCtrl vs. siAGPAT2.2	<0.0001		siCTRL vs. siDGAT2	0.0059
Figure 3d
		0~1	1~2	2~3	>3
siCtrl	Vector	72.4455	26.5786	0.97589	0
	CDS1	81.6	18.24	0.16	0
	CDS2	93.0712	6.92884	0	0
	Seipin	65.9091	32.2727	1.81818	0
siAGPAT2.1	Vector	34.288	44.2323	15.1154	6.36436
	CDS1	69.6912	30.1197	0.189036	0
	CDS2	61.8176	35.4229	2.57948	0.179964
	Seipin	70.7647	27.7192	1.48319	0.0329598
siAGPAT2.2	Vector	29.7762	42.2547	22.2892	5.67986
	CDS1	69.5566	28.3256	1.98544	0.132363
	CDS2	66.7436	31.1778	2.07852	0
	Seipin	70.74	28.3836	0.876339	0
Figure3e
	Vector																														CDS2
siCtrl	70	74	75	80	95	110	124	129	133	135	154	159	162	246																	24	57	59	62	67	74	91	92	99
siAGPAT2.1	14	15	14	15	24	27	29	29	31	31	33	34	35	36	36	38	38	48	51	52	56	57	61	62	64	68	72	72	81	95	55	58	69	81	84	94	95	97	102	112	124	134	148	159	184
siAGPAT2.2	7	14	16	19	20	21	21	23	24	26	26	27	28	29	31	33	34	36	37	37	38	41	42	44	45	46	48	48	54	54	56	88	94	139	151	160	167	191	137	136	88	111
	P-value
siCtrl
Vector vs. CDS2	0.0217
Vector vs. CDS1	0.9667
Vector vs. Seipin	0.0008
siAGPAT2.1
Vector vs. CDS2	0.0002
Vector vs. CDS1	<0.0001
Vector vs. Seipin	<0.0001
siAGPAT2.2
Vector vs. CDS2	<0.0001
Vector vs. CDS1	<0.0001
Vector vs. Seipin	<0.0001
[truncated: 101 more columns]

## Sheet: Figure 4b, e
		Lane	1	2	3	4	5	6	7		Lane	1	2	3	4	5	6	7
		Sample	Protein Marker	siCtrl + HA-hCDS1	siAGPAT2.1 + HA-hCDS1	siAGPAT2.2 + HA-hCDS1	siCDS1 + HA-hCDS1	siCDS2 + HA-hCDS1	Protein Marker		Sample	Protein Marker	siCtrl + HA-hCDS2	siAGPAT2.1 + HA-hCDS2	siAGPAT2.2 + HA-hCDS2	siCDS1 + HA-hCDS2	siCDS2 + HA-hCDS2	Protein Marker
		Lane	1	2	3	4	5	6	7	8
		Sample	Protein Marker	siCtrl	siAGPAT2.1	siAGPAT2.2	siCDS1	siCDS2	Protein Marker	Protein Marker

## Sheet: Figure 4c,d
Figure4c
	siCTRL	siAGPAT2.1	siAGPAT2.2	siCDS1	siCDS2
	1	0.283348	0.332989	0.005561	1.5998
	1	0.294762	0.304864	0.012229	1.49393
	1	0.384307	0.719266	0.008132	1.62271
P-value		<0.0001	0.0002	<0.0001	0.0002
Figure4d
	siCTRL	siAGPAT2.1	siAGPAT2.2	siCDS1	siCDS2
	1	0.329972	0.410706	0.775769	0.005644
	1	0.443955	0.638174	1.0657	0.013975
	1	0.36666	0.73623	0.926696	0.010604
P-value		<0.0001	0.0013	0.6539	<0.0001
Figure4f
	siCtrl	siAGPAT2.1	siAGPAT2.2
		1.55933	1.47863
	1.87993	1.58139	1.35815
	2.07395	1.2936	1.24222
P-value		0.0192	0.0081
Figure4g
	Vector	hAGPAT2-mCherry	hCDS1-mCherry	hCDS2-mCherry
	0.91901	1.18	1.56562	1.71068
	0.78305	1.15464	1.52817	1.69394
	0.86395	1.26641	1.26583	1.5302
P-value		0.0101	0.0003	<0.0001
Figure4h
	Vector	hAGPAT2-mCherry	hCDS1-mCherry	hCDS2-mCherry
	1861.18	1584.65	1739.04	1905.51
	1883.55	1411.99	1936.11	1897.51
	2128.2	1400.3	1952.81	1657.43
P-value		0.0041	0.783	0.4619

## Sheet: Figure 5a
		Lane	1	2	3	4	5
		Sample	Protein Marker	GFP-Vector + HA-hCDS1	hAGPAT2-GFP + HA-hCDS1	GFP-Vector + HA-hCDS2	hAGPAT2-GFP + HA-hCDS2

## Sheet: Figure 5c
		Lane	1	2	3	4
		Sample	Protein Marker	AGPAT2-sfGFP single knockin	AGPAT2-sfGFP+CDS2-mScarlet double knockin clone 1	AGPAT2-sfGFP+CDS2-mScarlet double knockin clone 2

## Sheet: Figure 5e
		Lane	1	2	3	4	5
		Sample	Protein Marker	hAGPAT2-mCherry + Vector	hAGPAT1-mCherry + HA-hCDS1	hAGPAT2-mCherry + HA-hCDS1	hAGPAT3-mCherry + HA-hCDS1

## Sheet: Figure 5f
		Lane	1	2	3	4	5
		Sample	Protein Marker	hAGPAT2-mCherry + Vector	hAGPAT2-mCherry + HA-hCDS1	hAGPAT4-mCherry + HA-hCDS1	hAGPAT5-mCherry + HA-hCDS1

## Sheet: Figure 5g
		Lane	1	2	3	4	5
		Sample	Protein Marker	hAGPAT2-mCherry + Vector	hAGPAT1-mCherry + HA-Hcds2	hAGPAT2-mCherry + HA-hCDS2	hAGPAT3-mCherry + HA-hCDS2

[truncated: 16 more sheets: Figure 5h, Figure 7a, Figure 7b,c,d,f,h,i,k, Figure S1b,c,d,f,g,i, Figure S2a, Figure S3b,d, Figure S4a,b,j,k, Figure S4c, Figure S4f, Figure S4h,i, Figure S5a,e,f,g,h,i, Figure S5b, Figure S5c, Figure S5d, Figure S6a,b,d,e, Figure S7b,c,d,e,f,g,h,i,k]
